# Supplementary material for: Biomimetic Wax Interfaces Facilitating Rehealable Polymer Composites
Source: Polymers (Basel). 2021 Sep 9;13(18):3052. doi: 10.3390/polym13183052 (PMC8467712; doi:10.3390/polym13183052)
Supplement: Supplementary file 1 [file polymers-13-03052-s001.zip]

Archive with 4 entries (4 files):
- __MACOSX/._Supplementary information.docx
- __MACOSX/._Video S1_HHCelectrode.mp4
- Supplementary information.pdf
- Video S1_HHCelectrode.mp4
